# Supplementary material for: Medical equipment effectiveness evaluation model based on cone-constrained DEA and attention-based bi-LSTM
Source: Sci Rep. 2024 Apr 23;14:9324. doi: 10.1038/s41598-024-59852-4 (PMC11039725; doi:10.1038/s41598-024-59852-4)
Supplement: Supplementary file 1 — Supplementary Information. [file 41598_2024_59852_MOESM1_ESM.xlsx]

## Sheet: Sheet1 (2)
Subject of evaluation	Years	X1	X2	X3	X4	X5	X6	X7	X8
1.5T Signa HDx	2021-01-01	1.12686	0.146026	7.08333	150.287	59.3787	0.304504	3.59185	0.89263
1.5T Signa HDx	2021-02-01	1.18823	0.15728	7.08333	192.004	48.4221	0.414388	2.92908	0.923251
1.5T Signa HDx	2021-03-01	1.00887	0.131326	7.08333	104.696	82.1506	0.264075	4.96933	0.810755
1.5T Signa HDx	2021-04-01	1.02802	0.132551	7.08333	102.362	82.4122	0.259366	4.98515	0.66623
1.5T Signa HDx	2021-05-01	1.02792	0.125777	7.08333	110.727	77.8642	0.254282	4.71004	0.688758
1.5T Signa HDx	2021-06-01	1.09835	0.120098	7.08333	104.829	81.3549	0.269058	4.92119	0.737336
1.5T Signa HDx	2021-07-01	1.10175	0.127313	7.08333	108.191	77.142	0.32967	4.66636	0.801622
1.5T Signa HDx	2021-08-01	1.03274	0.131473	7.08333	116.996	71.5501	0.31767	4.3281	0.862146
1.5T Signa HDx	2021-09-01	1.04948	0.132926	7.08333	130.581	67.5661	0.326827	4.08711	0.797973
1.5T Signa HDx	2021-10-01	1.09832	0.134732	7.08333	134.841	63.2083	0.216672	3.8235	0.812524
1.5T Signa HDx	2021-11-01	1.07539	0.132036	7.08333	114.247	76.3501	0.318514	4.61845	0.855239
1.5T Signa HDx	2021-12-01	1.06365	0.128399	7.08333	105.498	81.6621	0.308483	4.93978	0.749504
1.5T Signa HDx	2022-01-01	1.12107	0.140499	7.08333	136.286	62.7269	0.324983	3.79438	0.860487
1.5T Signa HDx	2022-02-01	1.00789	0.134053	7.08333	145.524	59.3323	0.292862	3.58904	0.751725
1.5T Signa HDx	2022-03-01	1.26376	0.176928	7.08333	164.003	55.4928	0.313657	3.35679	8.16302e-07
1.5T Signa HDx	2022-06-01	1.19656	0.165536	7.08333	138.455	3.30277	0.425784	4.65777	1.10069
1.5T Signa HDx	2022-07-01	1.18523	0.157462	7.08333	126.873	75.8015	0.249006	4.58527	0.962786
1.5T Signa HDx	2022-08-01	1.20656	0.135796	7.08333	125.144	76.5627	0.324251	4.63131	0.865683
1.5T Signa HDx	2022-09-01	1.14273	0.142893	7.08333	124.484	76.5502	0.298384	4.63056	0.661301
1.5T Signa HDx	2022-10-01	1.25072	0.140196	7.08333	140.217	67.8968	0.241773	4.10711	0.783433
1.5T Signa HDx	2022-11-01	1.16619	0.154158	7.08333	110.875	85.3926	0.31115	5.16544	0.793232
1.5T Signa HDx	2022-12-01	1.29208	0.172203	7.08333	223.701	42.2561	0.390033	2.55633	0.909913
1.5T Signa HDx	2023-01-01	1.312	0.20121	7.08333	235.323	35.1083	0.615385	2.333	1.4248
1.5T Signa HDx	2023-02-01	1.016	0.128205	7.08333	107.126	78.3224	0.26087	4.712	1.18953
MR750 3.0T	2021-01-01	1.18195	0.155279	9.16667	833.515	31.072	0.308483	0.696791	1.12719
MR750 3.0T	2021-02-01	1.03309	0.172966	9.16667	1259.69	20.7713	0.36428	0.465796	0.957877
MR750 3.0T	2021-03-01	1.04782	0.154992	9.16667	506.164	51.635	0.291144	1.15792	0.867784
MR750 3.0T	2021-04-01	1.12543	0.137949	9.16667	520.947	50.0357	0.32396	1.12205	0.739466
MR750 3.0T	2021-05-01	1.18086	0.129058	9.16667	518.524	44.8994	0.294659	1.00687	0.838272
MR750 3.0T	2021-06-01	1.03247	0.139728	9.16667	461.626	46.3964	0.304504	1.04044	0.887342
MR750 3.0T	2021-07-01	1.04897	0.12984	9.16667	474.394	45.7146	0.3215	1.02515	1.05054
MR750 3.0T	2021-08-01	1.09132	0.146397	9.16667	538.563	43.7698	0.333642	0.981538	0.930739
MR750 3.0T	2021-09-01	1.24384	0.157821	9.16667	522.779	48.1318	0.42204	1.07936	0.799996
MR750 3.0T	2021-10-01	1.14004	0.142741	9.16667	650.994	36.3287	0.273297	0.814672	0.788046
MR750 3.0T	2021-11-01	1.20317	0.135606	9.16667	476.422	52.7283	0.365947	1.18243	0.799466
MR750 3.0T	2021-12-01	1.24524	0.154206	9.16667	642.551	40.4993	0.414388	0.908198	0.721301
MR750 3.0T	2022-01-01	1.18684	0.140822	9.16667	634.325	40.1947	0.394629	0.901367	1.05181
MR750 3.0T	2022-02-01	1.05397	0.149081	9.16667	691.365	37.5467	0.406206	0.841984	0.639299
MR750 3.0T	2022-03-01	1.28285	0.155186	9.16667	1008.89	25.9065	0.456274	0.580954	0.887171
MR750 3.0T	2022-06-01	1.23626	0.147992	9.16667	934.865	5.88588	0.711111	1.15954	1.0051
MR750 3.0T	2022-07-01	1.28542	0.15089	9.16667	454.104	46.6412	0.46617	1.04593	0.949539
MR750 3.0T	2022-08-01	1.2079	0.14676	9.16667	402.101	51.4421	0.399113	1.15359	0.871113
MR750 3.0T	2022-09-01	1.16402	0.139934	9.16667	441.079	50.0009	0.505618	1.12127	0.631883
MR750 3.0T	2022-10-01	1.19843	0.140559	9.16667	462.104	45.045	0.39801	1.01013	0.752936
MR750 3.0T	2022-11-01	1.13507	0.144942	9.16667	381.79	53.1506	0.548154	1.1919	7.38944e-07
MR750 3.0T	2022-12-01	1.23702	0.205108	9.16667	630.736	38.6241	0.563601	0.866054	0.859841
MR750 3.0T	2023-01-01	1.296	0.220264	9.16667	970.273	24.2854	0.48	0.577	1.09739
MR750 3.0T	2023-02-01	1.034	0.14771	9.16667	408.31	52.7004	0.444444	1.162	1.12681
MR750 W3.0T	2021-01-01	1.23898	0.181528	10.4167	490.814	43.6578	0.421422	1.2854	0.760483
MR750 W3.0T	2021-02-01	1.36164	0.160766	10.4167	584.584	35.8003	0.422907	1.05406	0.742232
MR750 W3.0T	2021-03-01	1.20939	0.142395	10.4167	364.034	56.1684	0.293458	1.65375	0.716397
MR750 W3.0T	2021-04-01	1.21849	0.139998	10.4167	399.581	51.5025	0.257373	1.51637	0.702316
MR750 W3.0T	2021-05-01	1.22574	0.136462	10.4167	413.192	46.7637	0.296418	1.37685	0.710539
MR750 W3.0T	2021-06-01	1.18253	0.138191	10.4167	433.219	45.0796	0.266075	1.32726	0.787204
MR750 W3.0T	2021-07-01	1.27	0.145472	10.4167	382.051	48.5389	0.245986	1.42912	0.786769
MR750 W3.0T	2021-08-01	1.32037	0.15188	10.4167	401.47	49.5782	0.410959	1.45971	0.819104
MR750 W3.0T	2021-09-01	1.25296	0.157518	10.4167	424.024	47.9766	0.472286	1.41256	0.693912
MR750 W3.0T	2021-10-01	1.29777	0.235633	10.4167	483.823	38.6641	0.223152	1.13837	0.731878
MR750 W3.0T	2021-11-01	1.31124	0.1592	10.4167	413.695	50.4075	0.325645	1.48413	0.748457
MR750 W3.0T	2021-12-01	1.24565	0.153459	10.4167	382.913	52.886	0.391837	1.55711	0.734408
MR750 W3.0T	2022-01-01	1.41302	0.156692	10.4167	435.44	44.9546	0.408279	1.32358	0.817052
MR750 W3.0T	2022-02-01	1.3674	0.150767	10.4167	578.609	34.9473	0.432173	1.02894	0.652162
MR750 W3.0T	2022-03-01	1.37822	0.154638	10.4167	509.975	40.2431	0.375098	1.18486	0.805715
MR750 W3.0T	2022-06-01	1.30151	0.189494	10.4167	771.917	10.1792	0.216119	1.5145	1.04857
MR750 W3.0T	2022-07-01	1.14771	0.172227	10.4167	481.081	39.7062	0.420807	1.16906	0.955804
MR750 W3.0T	2022-08-01	1.19013	0.152636	10.4167	337.618	52.4596	0.529023	1.54455	0.880541
MR750 W3.0T	2022-09-01	1.18082	0.129806	10.4167	345.869	55.2538	0.382267	1.62682	0.683021
MR750 W3.0T	2022-10-01	1.14207	0.124851	10.4167	353.06	52.8842	0.308947	1.55705	0.738749
MR750 W3.0T	2022-11-01	1.10839	0.124103	10.4167	285.415	65.7014	0.386473	1.93443	0.809102
MR750 W3.0T	2022-12-01	1.16738	0.193594	10.4167	630.136	31.9268	0.530582	0.940105	0.872134
MR750 W3.0T	2023-01-01	1.393	0.218341	10.4167	679.152	27.6868	0.307692	1.271	1.12888
MR750 W3.0T	2023-02-01	1.321	0.179211	10.4167	437.281	45.5162	0.213	1.332	1.08972
Prisma	2021-01-01	1.3084	0.176226	13.3333	499.6	43.7307	0.419703	1.01236	0.754109
Prisma	2021-02-01	1.28501	0.176952	13.3333	567.631	38.7686	0.446927	0.877423	0.836334
Prisma	2021-03-01	1.14794	0.164764	13.3333	356.349	59.7164	0.255864	1.35152	0.684401
Prisma	2021-04-01	1.17985	0.161706	13.3333	311.424	68.5497	0.256868	1.55144	0.66646
Prisma	2021-05-01	1.14639	0.141244	13.3333	345.579	61.3589	0.271647	1.38869	0.631625
Prisma	2021-06-01	1.15049	0.139497	13.3333	328.016	63.635	0.264366	1.4402	0.69523
Prisma	2021-07-01	1.21286	0.145916	13.3333	310.94	65.9166	0.279883	1.49184	0.7231
Prisma	2021-08-01	1.17299	0.15089	13.3333	358.906	55.6415	0.304633	1.2593	0.848216
Prisma	2021-09-01	1.18851	0.145628	13.3333	345.579	59.5289	0.385645	1.34728	0.737043
Prisma	2021-10-01	1.26288	0.152058	13.3333	388.147	53.5194	0.236686	1.21127	0.747798
Prisma	2021-11-01	1.20291	0.149155	13.3333	362.482	57.5914	0.374805	1.30343	0.726827
Prisma	2021-12-01	1.18077	0.145319	13.3333	318.108	67.622	0.349176	1.53044	0.686237
Prisma	2022-01-01	1.20955	0.158757	13.3333	407.931	51.7301	0.381356	1.17077	0.850646
Prisma	2022-02-01	1.17472	0.153488	13.3333	524.482	40.3592	0.348078	1.04921	0.688325
Prisma	2022-03-01	1.41744	0.197551	13.3333	473.586	45.5741	0.400222	1.03145	0.656121
Prisma	2022-06-01	1.32342	0.16898	13.3333	371.569	20.4615	0.291144	1.24532	1.03575
Prisma	2022-07-01	1.3246	0.188179	13.3333	446.132	51.2318	0.31115	1.15949	0.944405
Prisma	2022-08-01	1.35032	0.176812	13.3333	356.985	60.722	0.450987	1.37428	0.770277
Prisma	2022-09-01	1.33894	0.162566	13.3333	348.285	65.0498	0.291912	1.47223	0.620957
Prisma	2022-10-01	1.26832	0.15902	13.3333	350.727	64.8066	0.256091	1.46672	0.700135
Prisma	2022-11-01	1.2657	0.158967	13.3333	307.831	73.6894	0.409207	1.66776	0.753845
Prisma	2022-12-01	1.47558	0.208417	13.3333	551.972	40.0122	0.441582	1.01868	0.825878
Prisma	2023-01-01	1.542	0.221239	13.3333	630.381	32.2923	0.413793	1.141	1.1976
Prisma	2023-02-01	1.2698	0.169779	13.3333	352.411	64.5112	0.3011	1.462	1.10355
